# Supplementary material for: Chronic Critical Illness in Patients with COVID-19: Characteristics and Outcome of Prolonged Intensive Care Therapy
Source: J Clin Med. 2022 Feb 17;11(4):1049. doi: 10.3390/jcm11041049 (PMC8876562; doi:10.3390/jcm11041049)
Supplement: Supplementary file 1 [file jcm-11-01049-s001.zip]

Archive with 1 entries (1 files):
- jcm-1577707-supplementary.pdf
